# Supplementary material for: The Selection of Reliable Reference Genes for RT-qPCR Analysis of Anisakis simplex Sensu Stricto Gene Expression from Different Developmental Stages
Source: Acta Parasitol. 2020 Jun 2;65(4):837–42. doi: 10.2478/s11686-020-00220-3 (PMC7679296; doi:10.2478/s11686-020-00220-3)
Supplement: Supplementary file 1 — Supplementary file1 Supplemental Table 1. Detailed data of the taxonomic identification based on highly specific amplification of the genomic DNA fragment ITS 1/2 (XLSX 25 kb) [file 11686_2020_220_MOESM1_ESM.xlsx]

## Sheet: Arkusz1
				Ct (dR)	Ct/Ctstand	% deviation
			1	18.3422	1.12236	12.236	ASI
Asi Anisakis simplex s.s.				27.7739	1.69948	69.948	APE		% deviation
				36.8011	2.25185	125.185	PKR		"+ / - 20 confirms the species
Ape A. pegreffii				37.0417	2.26658	126.658	PDE
				32.4521	1.98574	98.5742	COS
Pde Pseudoterranova decipiens				37.5425	2.29722	129.722	HAD
				16.3426	1	0	Uni
Pkr P. krabbei
			2	Ct (dR)	Ct/Ctstand	% deviation
Cos Contracaecum osculatum				17.0435	1.2278	22.7799	ASI
				27.9295	2.01202	101.202	APE
Had Hysterothylacium aduncum				33.9821	2.44805	144.805	PKR
				35.2442	2.53896	153.896	PDE
UNI Anisakidae				32.1433	2.31558	131.558	COS
				37.5425	2.70454	170.454	HAD
				13.8813	1	0	Uni
			3	Ct (dR)	Ct/Ctstand	% deviation
				18.532	1.16165	16.165	ASI
				21.0398	1.31885	31.8853	APE
				35.0882	2.19945	119.945	PKR
				33.7892	2.11803	111.803	PDE
				36.7721	2.30501	130.501	COS
				35.9059	2.25071	125.071	HAD
				15.9531	1	0	Uni
			4	Ct (dR)	Ct/Ctstand	% deviation
				16.5503	1.14604	14.6038	ASI
				26.4931	1.83454	83.4538	APE
				35.9974	2.49267	149.267	PKR
				35.9862	2.4919	149.19	PDE
				34.9246	2.41839	141.839	COS
				35.1603	2.4347	143.47	HAD
				14.4413	1	0	Uni
			5	Ct (dR)	Ct/Ctstand	% deviation
				18.4628	1.16362	16.3618	ASI
				29.8238	1.87964	87.964	APE
				36.1005	2.27523	127.523	PKR
				33.1704	2.09056	109.056	PDE
				33.9212	2.13788	113.788	COS
				34.6037	2.18089	118.089	HAD
				15.8667	1	0	Uni
